# Supplementary material for: IL-21–producing effector Tfh cells promote B cell alloimmunity in lymph nodes and kidney allografts
Source: JCI Insight. 2023 Oct 23;8(20):e169793. doi: 10.1172/jci.insight.169793 (PMC10619486; doi:10.1172/jci.insight.169793)
Supplement: Supporting data values [file jciinsight-8-169793-s263.xlsx]

## Sheet: Figure 1B
Allo		Syn
Spleen	LN	LN
4.07	11.1	0.26
3.26	4.21	0.94
2.56	3.54
1.56	5.53

## Sheet: Figure 1C
Syn	Allo
25362	197427
24552	204975
	171005
	214497

## Sheet: Figure 1E
Allo		Syn
Spleen	LN	LN
2.1617	6.217	0.86346
4.6233	4.3551	0.67367
2.8718	4.071
4.9546	3.8817

## Sheet: Figure 1F
IL21+(% of gate)							Tfh21(% of CD4)
Allo				Ayn			Allo		Syn
Tcon		Tfh					Spleen	LN	LN
Spleen	LN	Spleen	LN	LN			2.1709	4.1945	0.1951
3.5	1.1	84.4	57.9	22.6			2.6719	2.2203	0.2493
3.9	1.8	80.3	57.7	37			3.3202	2.2692
	3.3

## Sheet: Figure 1G
Spleen		dLN
IL-21-Tfh	IL-21+Tfh	IL-21-Tfh	IL-21+Tfh
7312	12220	4822	12214
3885	5940	6607	8707
5363	6165	7508	9379

## Sheet: Figure 1I
Spleen	dLN
6.35882	3.86757
8.28	4.4475
9.2435	3.74793
8.384	5.18456
7.5346	4.15241

## Sheet: Figure 1J
Spleen	dLN
56.4	57.7
61	49.5
65.6	54.9
64.3	67.4
61.4	52.4

## Sheet: Figure 1K
VFP+(% of Tfh gate)		VFP gMFI
ICOS Low	ICOS High	ICOS Low	ICOS High
29.3	44.1	17842	16513
45.9	42.1	17995	18609
38.4	47.2	21165	19580
33.7	56.2	12985	15081

## Sheet: Figure 1L
Graft
41
44.1
21.1

## Sheet: Figure 1M
Graft
37.5
29.8
43.4

[truncated: 29 more sheets: Figure 1O, Figure 1P, Figure 4B, Figure 4C, Figure 4D, Figure 4E, Figure 4F, Figure 4G, Figure 5B, Figure 5C, Figure 5F, Figure 5G, Figure 5H, Figure 5I, Figure 5J, Figure 6B, Figure 6C, Figure 6D, Figure 6E, Figure 6F …]
